# Supplementary material for: Speech perception and hearing effort using a new active middle ear implant audio processor
Source: Eur Arch Otorhinolaryngol. 2021 Dec 7;279(10):4667–75. doi: 10.1007/s00405-021-07207-4 (PMC9474360; doi:10.1007/s00405-021-07207-4)
Supplement: Supplementary file 1 — (XLSX 30 KB) [file 405_2021_7207_MOESM1_ESM.xlsx]

## Sheet: Table S1
Supplementary Information
European Archives of Oto-Rhino-Laryngology and Head & Neck
Titel: Speech perception and hearing effort using a new active middle ear implant audio processor
Torsten Rahnea, Laura Fröhlicha, Luise Wagnera, Miriam Hannah Kroppb, Alexander Müllerb
aDepartment of Otorhinolaryngology, Head and Neck Surgery, University Hospital Halle (Saale), Germany bORL Department Friedrichshain Clinic, Vivantes Hearing Center, Berlin, Germany
Correspondence should be addressed to Torsten Rahne, torsten.rahne@uk-halle.de
				Air conduction contralateral (dB HL)										Air conduction ipsilateral (dB HL)										Air conduction ipsilateral occluded (dB HL)											Sound field thresholds unilateral occluded (dB SPL)
Subject no.	Age (yrs)	Sex	Implant side	0.25	0.5	1	1.5	2	3	4	6	8	PTA4	0.25	0.5	1	1.5	2	3	4	6	8	PTA4	0.25	0.5	1	1.5	2	3	4	6	8	PTA4	Effect of occlusion dB	0.25	0.5	1	1.5	2	3	4	6	8	PTA4	WRS in % at 65 dB SPL unil. occluded	OLSAOlnoise (Olnoise) unil. occluded dB SNR	OLSAISTS (ISTS) unil. occluded dB SNR
NH1	27	female	left	0	5	0	0	5	5	5	10	5	3.75	0	0	0	-5	0	5	5	25	15	1.25	25	30	30	25	40	40	50	55	55	37.5	36.25	0	5	5	0	15	15	10	0	0	8.75	100	-9.3	-8.4
NH2	35	female	left	5	5	5	10	10	5	10	5	0	7.5	10	15	10	5	10	5	5	15	15	10	55	55	55	50	50	55	55	75	75	53.75	43.75	15	0	10	5	20	10	0	0	-5	7.5	100	-10.8	-10
NH3	32	female	left	5	10	10	10	5	10	5	20	20	7.5	5	10	0	10	5	10	5	20	10	5	25	30	30	35	40	40	35	60	60	33.75	28.75	5	15	15	5	15	20	15	10	10	15	95	-11.5	-9.6
NH4	30	male	right	5	10	5	5	5	10	10	5	15	7.5	5	5	5	5	5	15	10	15	10	6.25	35	35	25	25	40	40	40	65	60	35	28.75	5	15	15	5	15	20	15	10	10	15	100	-9.7	-8.3
NH5	24	female	left	5	10	5	5	5	10	10	5	15	7.5	5	5	5	5	5	15	10	15	10	6.25	35	35	25	25	40	40	40	65	60	35	28.75	15	5	10	10	10	15	15	10	10	10	100	-8.1	-7.6
NH6	34	male	left	10	5	0	5	5	10	10	5	0	5	15	10	5	0	5	15	0	15	15	5	40	35	30	35	40	45	40	50	65	36.25	31.25	15	10	5	0	5	15	0	15	15	5	100	-11.4	-10.2
NH7	30	female	left	5	10	0	0	5	0	5	15	0	5	0	5	0	0	0	0	10	10	5	3.75	35	30	20	25	30	30	40	65	60	30	26.25	15	10	10	10	10	10	0	10	0	7.5	100	-11.6	-8.9
NH8	27	female	left	5	5	0	5	0	5	5	5	5	2.5	0	0	0	0	0	5	0	0	10	0	40	35	35	35	35	45	50	50	55	38.75	38.75	15	10	10	10	15	15	0	0	5	8.75	100	-7.7	-7.2
NH9	30	female	right	0	0	0	5	5	5	5	10	20	2.5	5	5	5	5	5	5	5	15	20	5	35	30	30	30	40	45	50	50	55	37.5	32.5	15	10	10	10	15	20	20	10	5	13.75	100	-14.9	-14.4
NH10	29	female	left	10	5	5	5	5	10	10	5	0	6.25	10	5	0	5	10	15	20	15	15	8.75	35	35	35	45	50	55	55	50	50	43.75	35	15	10	10	10	15	20	20	10	-5	13.75	100	-8.4	-7.5
NH11	30	female	left	5	5	0	15	5	10	5	5	5	3.75	0	0	0	0	0	5	0	5	0	0	45	40	40	45	40	50	40	60	60	40	40	20	5	10	10	15	20	10	10	5	10	100	-6.8	-5.7
NH12	35	female	right	10	10	5	5	5	5	5	10	15	6.25	5	5	5	10	5	10	0	20	15	3.75	40	35	30	35	35	50	40	65	45	35	31.25	5	15	15	10	20	20	10	10	5	15	100	-9.9	-7.9
NH13	30	female	left	0	5	5	0	5	5	0	5	5	3.75	-5	-5	0	0	5	-5	-10	10	-5	-2.5	20	10	25	25	35	30	35	55	55	26.25	28.75	15	5	5	0	10	20	5	5	0	6.25	100	-13.1	-11.7
NH14	39	female	right	0	0	5	0	0	5	5	20	0	2.5	0	5	0	-5	5	5	10	15	10	5	25	25	25	30	30	45	55	65	65	33.75	28.75	5	20	10	10	10	15	10	15	-5	12.5	100	-14.1	-13
NH15	38	female	left	0	0	0	0	0	10	0	10	10	0	0	0	0	5	10	5	5	10	10	3.75	20	30	20	30	40	40	50	55	60	35	31.25	15	5	5	5	10	10	10	5	0	7.5	100	-11.5	-8.5
NH16	42	female	left	5	5	5	20	5	15	5	5	5	5	5	0	0	10	5	20	5	20	5	2.5	35	30	25	40	35	50	40	55	45	32.5	30	20	5	15	25	20	30	15	5	5	13.75	100	-10	-7.4
																																						1

## Sheet: Table S2
	Air conduction ipsilateral (dB HL)										Bone conduction ipsilateral (dB HL)									Air conduction contralateral (dB HL)										Bone conduction contralateral (dB HL)									UCL ipsilateral (dB HL)										Sound field thresholds (dB HL) - Unaided
	0.25	0.5	1	1.5	2	3	4	6	8	PTA4	0.25	0.5	1	1.5	2	3	4	6	PTA4	0.25	0.5	1	1.5	2	3	4	6	8	PTA4	0.25	0.5	1	1.5	2	3	4	6	PTA4	0.25	0.5	1	1.5	2	3	4	6	8	PTA4	0.25
P1	25	25	50	55	60	70	60	70	55	48.75	0	10	35	40	45	40	25	25	28.75	15	20	30	35	45	80	90	95	80	46.25	5	15	25	35	45	50	50	45	33.75	105	95	110	ool	ool	ool	ool	ool	100	ool	35
P2	100	90	90	95	100	ool	110	ool	ool	97.5	10	20	25	40	50	70	65	ool	40	10	15	15	15	10	30	35	45	50	18.75	15	15	20	15	10	35	30	30	18.75	ool	ool	110	110	110	ool	ool	ool	ool	ool	45
P3	55	50	60	45	55	80	85	100	85	62.5	10	15	20	30	45	50	45	50	31.25	55	55	55	60	65	95	105	105	ool	70	10	15	20	35	40	ool	75	ool	>37.5	105	105	ool	110	100	ool	110	ool	95	ool	55
P4	50	60	65	60	85	95	100	ool	100	77.5	25	35	45	50	60	55	55	50	48.75	20	10	25	20	25	55	50	85	50	27.5	25	20	35	15	30	30	30	45	28.75	95	95	105	90	105	ool	ool	ool	105	ool	50
P5	95	95	85	85	105	95	110	105	70	98.75	20	20	25	35	45	45	55	50	36.25	10	10	10	10	5	15	20	35	45	11.25	10	10	10	5	5	0	20	15	11.25	ool	ool	ool	ool	ool	ool	ool	ool	ool	ool	65
P6	70	75	85	75	75	90	80	75	85	78.75	30	35	60	55	60	65	50	50	51.25	70	75	90	95	90	ool	110	ool	ool	>91.25	ool	50	60	ool	60	ool	75	ool	>61.25	ool	ool	ool	ool	ool	ool	ool	ool	ool	ool	80
P7	60	80	65	55	55	70	80	90	90	70	15	35	30	25	20	20	45	45	32.5	70	80	80	75	60	55	90	ool	ool	77.5	25	40	45	35	40	35	45	ool	42.5	90	100	110	95	90	95	95	105	105	98.75	65
P8	45	55	55	45	45	65	70	60	70	56.25	30	30	35	35	25	45	50	40	35	35	40	40	50	50	75	70	85	85	50	30	25	20	30	35	55	40	45	30	95	100	90	85	85	95	95	90	90	92.5	50
P9	70	70	65	70	80	85	90	90	100	76.25	45	30	30	45	50	70	65	ool	43.75	10	20	10	15	25	25	30	40	75	21.25	5	15	15	15	20	20	25	35	18.75	110	ool	105	110	ool	ool	ool	ool	ool	ool	40
P10	65	65	55	75	80	95	110	100	ool	>77.5	25	25	35	50	55	55	55	ool	42.5	25	25	25	25	20	40	65	65	80	33.75	15	15	20	20	20	35	45	ool	25	110	110	110	110	110	ool	ool	ool	ool	ool	75
P11	80	85	70	90	100	110	105	105	ool	90	15	25	40	40	50	55	45	ool	40	10	15	15	30	35	50	55	65	55	30	5	10	10	25	30	45	40	45	22.5	ool	ool	105	ool	ool	ool	ool	ool	ool	ool	35
P12	40	50	55	60	60	80	90	95	90	63.75	25	20	30	45	55	60	50	40	38.75	10	20	25	25	30	35	30	45	35	26.25	5	10	20	20	25	30	25	35	20	ool	ool	ool	ool	ool	ool	ool	ool	ool	ool	35
P13	55	55	55	55	50	85	95	105	ool	63.75	dnm	20	20	20	25	35	40	40	26.25	35	35	25	25	35	60	85	90	95	45	dnm	30	20	20	30	45	50	40	32.5	ool	105	105	105	105	ool	ool	ool	ool	ool	60
P14	55	55	60	55	70	80	100	ool	ool	71.25	25	35	40	40	45	65	50	ool	42.5	65	60	55	50	45	50	60	80	95	55	25	30	40	35	40	45	40	50	37.5	ool	105	100	100	95	105	ool	ool	ool	ool	60
P15	55	55	75	80	80	85	95	90	95	76.25	20	30	35	50	60	50	55	50	45	60	55	75	75	85	105	110	ool	ool	>81.25	dnm	25	40	65	70	ool	65	ool	>50	ool	ool	ool	ool	110	110	ool	105	100	ool	60
dnm: did not measure
ool: out of limit
red value: ool that was replaced by the value of the audiometer limit (the audiometer limit per frequency according to the audiometer used per clinic)
green value: Patient 6 in the unaided condition reached the ACALES test limit of +20 dB SNR understanding "only noise". Ool was replaced by the limit of 20 dB SNR and was used for data analysis.
[truncated: 74 more columns]
